# Supplementary material for: Incorporating ultrasound training into undergraduate medical education in a faculty-limited setting
Source: BMC Med Educ. 2023 Apr 19;23:263. doi: 10.1186/s12909-023-04227-y (PMC10113991; doi:10.1186/s12909-023-04227-y)
Supplement: Supplementary file 1 — Supplementary Material 1 [file 12909_2023_4227_MOESM1_ESM.xlsx]

## Sheet: Ocular 2018
Pre-test	Q1	Q2	Q3	Q4	Correct	%	P1	P2	P3	P4	P5	P6	P7	P8	correct	%		Post Test	Q1	Q2	Q3	Q4	SUM	%	P1	P2	P3	P4	P5	P6	P7	P8	sum	%
student 1	x	x	O	x	1	25	x	O	O	x	O	O	O	x	5	62.5			O	O	O	O	4	100	O	O	O	O	O	O	O	O	8	100
student 2	x	x	O	x	1	25	O	O	x	x	O	O	x	O	5	62.5			O	O	O	O	4	100	O	O	O	O	O	O	O	O	8	100
student 3	x	x	O	x	1	25	O	O	x	x	x	O	O	O	5	62.5			O	O	O	O	4	100	O	O	O	O	O	O	O	O	8	100
student 4	x	x	x	x	0	0	O	O	O	x	x	O	O	O	6	75			O	O	O	O	4	100	O	O	O	O	O	O	O	O	8	100
student 5	x	O	x	x	1	25	O	O	x	O	O	O	O	O	7	87.5			O	O	O	O	4	100	O	O	O	O	O	O	O	O	8	100
student 6	x	x	O	x	1	25	O	O	O	O	O	O	x	x	6	75			O	O	O	O	4	100	O	O	O	O	O	O	O	O	8	100
student 7	x	x	x	x	0	0	O	O	O	x	x	O	O	O	6	75			O	O	O	O	4	100	O	O	O	x	x	O	O	O	6	75
student 8	x	x	x	x	0	0	O	O	x	x	x	O	x	O	4	50			O	O	O	O	4	100	O	O	O	O	O	O	O	O	8	100
student 9	x	x	x	x	0	0	O	O	O	x	x	O	O	O	6	75			O	O	O	O	4	100	O	O	O	O	O	O	O	O	8	100
student 10	x	x	x	O	1	25	O	O	O	x	x	O	O	x	5	62.5			O	O	O	O	4	100	O	O	O	O	O	O	O	O	8	100
student 11	x	x	O	x	1	25	O	O	O	x	x	O	x	O	5	62.5			O	O	O	O	4	100	O	O	O	x	x	O	O	O	6	75
Sum correct & Means	0	1	5	1	0.636364	15.9091	10	11	7	2	4	11	7	8	5.45455	68.1818			11	11	11	11	4	100	11	11	11	9	9	11	11	11	7.63636	95.4545
% correct/quesion	0	0.0909091	0.454545	0.0909091			0.909091	1	0.636364	0.181818	0.363636	1	0.636364	0.727273					1	1	1	1	p value	8.02726e-10	1	1	1	0.818182	0.818182	1	1	1	p value	0.000101883
Survey	1	2	3	4	5	6	7	8	9	10	11	Average		% selecting each response			1	2	3	4	5
I enjoyed this session	5	5	5	5	5	5	5	5	5	5	5	5					0	0	0	0	1
Relevant	5	5	5	3	5	5	5	5	4	5	5	4.72727					0	0	0.0909091	0.0909091	0.818182
Presession lecture	5	5	5	4	5	5	5	5	4	5	5	4.81818					0	0	0	0.181818	0.818182
US , understanding	5	5	5	5	5	5	5	5	4	5	5	4.90909					0	0	0	0.0909091	0.909091
US, identify	5	5	5	5	5	5	5	5	4	5	5	4.90909					0	0	0	0.0909091	0.909091
Correlate w/ curriculum	5	5	5	4	5	5	5	4	4	5	5	4.72727					0	0	0	0.272727	0.727273
Incorporate	5	5	5	4	5	5	5	4	4	5	5	4.72727					0	0	0	0.272727	0.727273
Post Anatomy Test Survey
The ocular ultrasound session helped prepare me for the Anatomy examination.	5	3	5	4	4	4	5	4.28571
The ocular ultrasound session benefited long term retention of ocular structures.	5	3	5	5	5	4	4	4.42857
I would attend another ultrasound session.	5	5	5	5	5	5	5
Overall, would you recommend that this session be included as part of the first-year Gross Anatomy curriculum?	Yes, would HIGHLY recommend	Yes, would recommend	Yes, would HIGHLY recommend	Yes, would recommend	Yes, would recommend	Yes, would HIGHLY recommend	Yes, would recommend
How could this session be improved?	Some more images or examples of what disease states or trauma looks like	More ultrasound stations	It was excellent	n/a	Great session. I don't know that it necessarily has to be incorporated into the curriculum, but it was fun and definitely something I would recommend to M1's next year. It would be nice if you continue to offer it electively.	Have the attending demonstrate how to use the ultrasound before we practice on one another.	Follow up session to review techniques and information

## Sheet: Ocular 2019
Pre-test	Q1	Q2	Q3	Q4	Correct	%	P1	P2	P3	P4	P5	P6	P7	P8	correct	%		Post Test	Q1	Q2	Q3	Q4	SUM	%	P1	P2	P3	P4	P5	P6	P7	P8	sum	%
student 1	o	x	o	x	2	50	o	x	x	x	x	x	x	x	1	12.5			o	o	o	o	4	100	o	x	o	o	o	x	o	o	6	75
student 2	x	o	x	x	1	25	x	x	x	x	x	x	x	x	0	0			o	o	o	o	4	100	o	o	o	o	o	o	o	o	8	100
student 3	x	x	x	x	0	0	x	x	x	x	x	x	x	x	0	0			x	o	x	o	2	50	o	o	o	o	o	o	o	o	8	100
student 4	x	x	x	x	0	0	o	x	x	o	x	o	x	x	3	37.5			o	o	o	o	4	100	o	o	o	o	o	o	x	o	7	87.5
student 5	x	o	o	x	2	50	o	x	x	x	x	o	o	o	4	50			o	o	o	o	4	100	o	x	o	o	o	o	o	o	7	87.5
student 6	x	x	o	x	1	25	o	x	x	x	x	o	o	o	4	50			o	o	o	o	4	100	o	o	o	o	o	o	o	o	8	100
student 7	x	x	o	o	2	50	x	x	x	x	x	x	x	x	0	0			o	o	o	o	4	100										0
student 8	x	x	x	o	1	25	x	x	x	x	x	x	x	x	0	0			o	x	x	o	2	50	o	x	o	x	o	o	o	o	6	75
student 9	o	x	o	x	2	50	x	x	x	x	x	x	x	x	0	0			x	o	o	o	3	75	o	o	o	o	o	o	o	o	8	100
student 10	x	x	x	x	0	0	o	o	o	o	x	o	x	o	6	75			o	o	o	o	4	100	o	o	o	o	x	o	x	o	6	75
student 11	x	o	x	x	1	25	x	x	x	x	x	x	x	x	0	0			o	o	o	o	4	100	x	x	x	x	x	x	o	o	2	25
student 12	x	o	x	o	2	50	x	o	x	x	x	x	x	x	1	12.5			x	o	x	x	1	25	o	o	o	o	o	o	o	o	8	100
student 13	x	x	o	x	1	25	o	o	o	x	x	o	o	o	6	75			o	o	o	o	4	100	o	o	o	o	o	o	o	o	8	100
student 14	x	x	o	x	1	25	x	x	x	x	x	x	x	x	0	0			o	o	o	o	4	100	o	o	o	o	o	o	o	o	8	100
student 15	x	x	o	x	1	25	x	x	x	x	x	x	x	x	0	0			o	o	o	o	4	100	o	o	o	o	x	o	o	o	7	87.5
student 16	x	x	x	x	0	0	x	x	x	x	x	x	x	x	0	0			o	o	o	o	4	100	o	o	o	o	x	o	o	o	7	87.5
Sum correct & Means	2	3	5	2	1.0625	26.5625	5	1	1	2	0	4	2	3	1.5625	19.5312			9	10	9	11	3.5	87.5	9	6	9	8	8	8	8	10	6.93333	81.25
% correct/quesion	0.181818	0.272727	0.454545	0.181818			0.454545	0.0909091	0.0909091	0.181818	0	0.363636	0.181818	0.272727					0.818182	0.909091	0.818182	1	p value	2.16711e-06	0.818182	0.545455	0.818182	0.727273	0.727273	0.727273	0.727273	0.909091	p value	5.07176e-06
Survey	1	2	3	4	5	6	7	8	9	10	11	12	13	14	15	16		Average		% selecting each response			1	2	3	4	5
I enjoyed this session	4	5	4	5		5	5	4	5	5	5	5	5	5	4	5		4.7					0	0	0	0.272727	0.636364
Relevant	4	5	3	5		5	5	4	5	5	5	5	4	4	3	4		4.6					0	0	0.0909091	0.181818	0.636364
Presession lecture	5	5	4	5		5	5	4	5	5	5	5	5	5	4	5		4.8					0	0	0	0.181818	0.727273
US , understanding	4	5	4	5		5	5	4	5	5	5	5	4	5	4	5		4.7					0	0	0	0.272727	0.636364
US, identify	4	5	4	5		5	5	4	5	5	5	5	5	5	4	5		4.7					0	0	0	0.272727	0.636364
Correlate w/ curriculum	4	5	4	5		5	4	3	5	5	5	5	4	4	4	5		4.5					0	0	0.0909091	0.272727	0.545455
Incorporate	4	5	4	5		5	5	4	5	5	3	5	4	3	4	5		4.5					0	0	0.0909091	0.272727	0.545455
Post Anatomy Test Survey
The ocular ultrasound session helped prepare me for the Anatomy examination.
The ocular ultrasound session benefited long term retention of ocular structures.
I would attend another ultrasound session.
Overall, would you recommend that this session be included as part of the first-year Gross Anatomy curriculum?	Yes, would HIGHLY recommend	Yes, would recommend	Yes, would HIGHLY recommend	Yes, would recommend	Yes, would recommend	Yes, would HIGHLY recommend	Yes, would recommend
How could this session be improved?
	2018											2019
4.84615	5	5	5	5	5	5	5	5	5	5	5	4	5	4	5		5	5	4	5	5	5	5	5	5	4	5
4.53846	5	5	5	3	5	5	5	5	4	5	5	4	5	3	5		5	5	4	5	5	5	5	4	4	3	4
4.80769	5	5	5	4	5	5	5	5	4	5	5	5	5	4	5		5	5	4	5	5	5	5	5	5	4	5
4.76923	5	5	5	5	5	5	5	5	4	5	5	4	5	4	5		5	5	4	5	5	5	5	4	5	4	5
4.80769	5	5	5	5	5	5	5	5	4	5	5	4	5	4	5		5	5	4	5	5	5	5	5	5	4	5
4.57692	5	5	5	4	5	5	5	4	4	5	5	4	5	4	5		5	4	3	5	5	5	5	4	4	4	5
4.53846	5	5	5	4	5	5	5	4	4	5	5	4	5	4	5		5	5	4	5	5	3	5	4	3	4	5

## Sheet: Abdominal 2018
Pre-test	Q1	Q2	Q3	Q4	Correct	%	P1	P2	P3	P4	P5	P6	P7	P8	P9	P10	correct	%		Post Test	Q1	Q2	Q3	Q4	SUM	%	P1	P2	P3	P4	P5	P6	P7	P8	P9	P10	sum	%
student 1	B	E	A	B	0	0	X	X	X	X	X	X	X	X	X	X	0	0		student 1	E	O	O	O	3	75	O	O	O	O	O	O	O	O	O	X	9	90
student 2	A	B	O	B	1	25	X	X	X	X	X	X	X	X	X	X	0	0		student 2	O	C	C	O	2	50	O	O	O	O	X	O	O	O	O	X	8	80
student 3	O	O	C	O	3	75	X	X	X	X	X	X	X	X	X	X	0	0		student 3	O	O	C	O	3	75	O	O	O	O	X	O	O	O	O	X	8	80
student 4	C	C	C	O	1	25	O	X	X	X	X	X	X	X	X	X	1	10		student 4	E	O	O	O	3	75	O	O	O	O	O	O	O	O	O	O	10	100
student 5	C	O	A	B	1	25	X	X	X	X	X	X	O	X	X	X	1	10		student 5	E	O	O	O	3	75	O	O	O	O	O	O	O	O	O	O	10	100
student 6	A	O	C	O	2	50	X	X	X	X	X	X	X	X	X	X	0	0		student 6	E	O	O	O	3	75	O	O	O	O	O	O	O	O	O	O	10	100
student 7	C	C	C	C	0	0	X	X	X	X	X	X	O	X	X	X	1	10		student 7	E	O	O	O	3	75	O	O	O	O	O	O	O	O	O	O	10	100
student 8	C	E	A	O	1	25	X	X	X	X	X	X	X	X	X	X	0	0		student 8	O	O	O	O	4	100	O	O	O	O	O	O	O	O	O	O	10	100
student 9	O	C	C	O	2	50	X	X	X	X	X	X	X	X	X	X	0	0		student 9	O	E	O	O	3	75	O	O	O	O	O	O	O	O	O	O	10	100
student 10	O	O	C	C	2	50	O	X	X	X	X	X	X	X	O	X	2	20		student 10	O	O	O	O	4	100	O	O	O	O	O	O	O	O	O	O	10	100
student 11	A	O	B	O	2	50	O	X	X	X	X	X	X	X	X	X	1	10		student 11	O	E	O	O	3	75	O	X	O	O	O	O	O	O	O	O	9	90
student 12	O	O	C	O	3	75	O	X	X	O	X	X	X	X	X	X	2	20		student 12	O	O	O	O	4	100	O	O	O	O	O	O	O	O	O	O	10	100
student 13	O	E	C	B	1	25	X	X	X	X	X	X	O	X	X	X	1	10		student 13	E	O	O	O	3	75	O	O	O	O	O	O	X	O	O	X	8	80
student 14	B	C	C	O	1	25	X	X	X	X	X	X	X	X	X	X	0	0		student 14	O	O	O	O	4	100	O	O	O	O	O	O	O	O	O	O	10	100
student 15	O	O	C	O	3	75	O	X	X	X	X	X	O	X	X	X	2	20		student 15	O	O	O	O	4	100	O	O	O	O	O	O	O	O	O	O	10	100
student 16	C	E	C	C	0	0	X	X	X	X	X	X	O	X	X	X	1	10		student 16	O	O	O	O	4	100	O	O	O	O	O	O	O	O	O	O	10	100
student 17	O	O	C	C	2	50	O	X	X	X	X	X	X	X	X	X	1	10		student 17	O	O	O	O	4	100	O	O	O	O	O	O	O	O	O	O	10	100
student 18	C	O	C	B	1	25	O	X	X	X	X	X	X	X	X	X	1	10		student 18	O	O	O	O	4	100	O	O	O	O	O	O	X	O	O	X	8	80
student 19	C	E	C	C	0	0	X	X	X	X	X	X	X	X	X	X	0	0		student 19	E	O	O	O	3	75	O	O	O	O	O	O	O	O	X	X	8	80
student 20	A	O	C	O	2	50	O	X	X	X	X	X	X	X	X	X	1	10		student 20	O	O	O	O	4	100	O	O	O	O	O	O	O	O	O	O	10	100
student 21	B	O	C	O	2	50	O	X	X	X	X	X	X	X	X	X	1	10		student 21	E	O	C	O	2	50	O	O	O	O	O	O	O	O	O	X	9	90
student 22	O	E	A	O	2	50	O	X	X	X	X	X	X	X	X	X	1	10		student 22	O	O	O	O	4	100	O	O	O	O	O	O	O	O	O	O	10	100
student 23	C	C	C	A	0	0	X	X	X	X	X	X	X	X	X	X	0	0		student 23	O	O	O	O	4	100	O	O	O	O	O	O	O	O	O	O	10	100
student 24	A	B	O	C	1	25	O	X	X	X	X	X	X	X	X	X	1	10		student 24	O	E	O	O	3	75	O	O	O	O	O	O	O	O	O	X	9	90
student 25	O	C	C	O	2	50	X	X	X	X	X	X	X	X	X	X	0	0		student 25	O	O	O	O	4	100	O	O	O	O	O	O	O	O	O	O	10	100
Sum correct & Means	9	11	2	13	1.4	35	11	0	0	1	0	0	5	0	1	0	0.72	7.2			17	21	22	25	3.4	85	24	23	24	24	22	24	22	24	23	16	9.44	94.4
% correct/quesion	0.36	0.44	0.08	0.52			0.44	0	0	0.04	0	0	0.2	0	0.04	0					0.68	0.84	0.88	1	p value	2.16634e-09	0.96	0.92	0.96	0.96	0.88	0.96	0.88	0.96	0.92	0.64	p value	4.79762e-25
Survey	1	2	3	4	5	6	7	8	9	10	11	12	13	14	15	16	17	18	19	20	21	22	23	24	25	average		% selecting each response					1	2	3	4	5
I enjoyed this session	5	5	5	5	5	5	5	5	5	5	5	5	5	5	5	5	5	4	5	5	5	4	5	5	5	4.92							0	0	0	0.08	0.92
Relevant	5	5	5	5	5	5	5	5	5	5	5	5	4	5	5	5	4	4	4	5	5	5	5	5	5	4.84							0	0	0	0.16	0.84
Presession lecture	5	5	4	5	5	5	5	5	5	5	5	5	5	5	5	5	5	4	5	5	5	5	5	5	5	4.92							0	0	0	0.08	0.92
US , understanding	5	5	5	5	5	5	5	5	5	5	5	5	5	5	5	5	5	4	5	5	3	4	4	5	5	4.8							0	0	0.04	0.12	0.84
US, identify	5	5	5	5	5	5	5	5	5	5	5	5	5	5	5	5	5	4	5	5	5	4	5	5	5	4.92							0	0	0	0.08	0.92
Correlate w/ curriculum	5	5	5	5	5	5	5	5	5	5	5	5	5	5	5	5	5	5	5	5	5	5	5	5	5	5							0	0	0	0	1
Incorporate	5	5	5	4	5	5	5	5	5	5	5	5	4	5	5	5	5	5	4	5	3	5	5	5	5	4.8							0	0	0.04	0.12	0.84
Post Anatomy Test Survey
The Abdominal ultrasound session benefited long term retention of abdominal structures.	5	4	3	4	5	5	4	5	5	4.44444
The Abdominal ultrasound session helped prepare me for the Anatomy examination.	5	4	3	4	5	5	5	5	5	4.55556
Overall, would you recommend that this session be included as part of the first-year Gross Anatomy curriculum?	HIGHLY recommend	Recommend	HIGHLY recommend	Recommend	HIGHLY recommend	HIGHLY recommend	Recommend	HIGHLY recommend	HIGHLY recommend
If you have any comments regarding the session(s), please respond here:	Great session!!! I wish we had more ultrasounding practice		They were very helpful and clinically relevant.				The abdominal US was taught in a way that was related to clinical versus simply anatomical, which I believe aided in understanding of structures. It also stressed the importance of clinical implications of a very simple diagnostic tool.		This was a fun way to reinforce the structures I learned. I especially loved being the one being examined so I can see what I look like on the inside and see the variability there is between bodies. It's also essential we're exposed to this type of examination, because ultrasound is being used a lot in practice currently.
	2019																									2018
4.875	5	5	5	5	5	5	5	5	5	5	5	5	5	5	5	5	5	4	5	5	5	4	5	5	5	4	5	5	5	5	5	4	5	4	5	5	5	5	5	5
4.825	5	5	5	5	5	5	5	5	5	5	5	5	4	5	5	5	4	4	4	5	5	5	5	5	5	4	4	5	5	5	5	4	5	5	5	5	5	5	5	5
4.925	5	5	4	5	5	5	5	5	5	5	5	5	5	5	5	5	5	4	5	5	5	5	5	5	5	4	5	5	5	5	5	5	5	5	5	5	5	5	5	5
4.825	5	5	5	5	5	5	5	5	5	5	5	5	5	5	5	5	5	4	5	5	3	4	4	5	5	4	4	5	5	5	5	5	5	5	5	5	5	5	5	5
4.9	5	5	5	5	5	5	5	5	5	5	5	5	5	5	5	5	5	4	5	5	5	4	5	5	5	4	5	5	5	5	5	4	5	5	5	5	5	5	5	5
4.975	5	5	5	5	5	5	5	5	5	5	5	5	5	5	5	5	5	5	5	5	5	5	5	5	5	4	5	5	5	5	5	5	5	5	5	5	5	5	5	5
4.8	5	5	5	4	5	5	5	5	5	5	5	5	4	5	5	5	5	5	4	5	3	5	5	5	5	4	5	5	5	5	5	4	5	4	5	5	5	5	5	5

## Sheet: Abdominal 2019
Pre-test	Q1	Q2	Q3	Q4	Correct	%	P1	P2	P3	P4	P5	P6	P7	P8	P9	P10	correct	%		Post Test	Q1	Q2	Q3	Q4	SUM	%	P1	P2	P3	P4	P5	P6	P7	P8	P9	P10	sum	%
student 1	x	o	o	x	2	50	o	x	x	x	x	x	o	x	x	x	2	20		student 1	o	x	o	o	3	75	o	o	o	o	o	o	o	o	x	x	8	80
student 2	x	x	x	x	0	0	o	x	x	x	x	x	o	o	x	x	3	30		student 2	o	o	o	o	4	100	o	o	o	o	o	o	o	o	o	x	9	90
student 3	x	o	x	o	2	50	o	x	x	x	x	x	x	o	x	x	2	20		student 3	x	x	o	o	2	50	o	o	o	o	x	o	x	o	o	x	7	70
student 4	x	x	x	x	0	0	x	x	x	x	x	x	x	x	x	x	0	0		student 4	x	x	o	o	2	50	o	x	o	o	x	o	x	o	x	x	5	50
student 5	x	o	x	o	2	50	x	x	x	x	x	x	x	x	x	x	0	0		student 5	o	o	o	o	4	100	o	o	o	o	x	x	o		x	x	5	50
student 6	o	o	x	o	3	75	o	x	x	x	x	x	o	o	x	x	3	30		student 6	o	o	o	o	4	100	o	o	o	o	o	o	o	o	o	x	9	90
student 7	o	o	o	o	4	100	o	x	x	x	x	x	o	o	x	x	3	30		student 7	o	o	o	o	4	100	o	o	o	o	o	o	o	o	x	o	9	90
student 8	x	o	x	o	2	50	o	x	x	x	x	x	x	x	o	x	2	20		student 8	o	x	x	o	2	50	o	o	o	o	x	o	o	o	o	x	8	80
student 9	x	x	x	x	0	0	o	x	x	x	x	x	x	x	x	x	1	10		student 9	x	x	o	o	2	50	o	o	o	o	x	o	x	o	o	x	7	70
Sum correct & Means	2	6	2	5	1.66667	41.6667	6	0	0	0	0	0	3	4	1	0	1.77778	17.7778			6	4	8	9	3	75	9	8	9	9	4	8	6	8	5	1	7.44444	74.4444
% correct/quesion	0.222222	0.666667	0.222222	0.555556			0.666667	0	0	0	0	0	0.333333	0.444444	0.111111	0					0.24	0.16	0.32	0.36	p value	#N/A	0.36	0.32	0.36	0.36	0.16	0.32	0.24	0.32	0.2	0.04	p value	6.11792e-10
I enjoyed this session	5	5	5	5	5	5	5	5	5		5							0	0	0	0	1
Relevant	5	5	5	5	5	5	5	5	5		5							0	0	0	0	1
Presession lecture	5	5	5	5	5	5	5	5	5		5							0	0	0	0	1
US , understanding	5	5	5	5	5	5	5	5	5		5							0	0	0	0	1
US, identify	5	5	5	5	5	5	5	5	5		5							0	0	0	0	1
Correlate w/ curriculum	5	5	5	5	5	5	4	5	5		4.88889							0	0	0	0.111111	0.888889
Incorporate	5	5	5	5	5	5	4	5	5		4.88889							0	0	0	0.111111	0.888889
Post Anatomy Test Survey
The Abdominal ultrasound session benefited long term retention of abdominal structures.										#DIV/0!
The Abdominal ultrasound session helped prepare me for the Anatomy examination.										#DIV/0!
Survey	1	2	3	4	5	6	7	8	9		average		% selecting each response					1	2	3	4	5
Overall, would you recommend that this session be included as part of the first-year Gross Anatomy curriculum?	HIGHLY recommend	Recommend	HIGHLY recommend	Recommend	HIGHLY recommend	HIGHLY recommend	Recommend	HIGHLY recommend	HIGHLY recommend
If you have any comments regarding the session(s), please respond here:

## Sheet: Aorta 2018
Pre-test	Q1	Q2	Q3	Q4	Correct	%	P1	P2	P3	P4	P5	P6	P7	P8	correct	%		Post Test	Q1	Q2	Q3	Q4	SUM	%	P1	P2	P3	P4	P5	P6	P7	P8	sum	%
student 1	O	B	A	B	1	25	X	X	X	X	X	X	X	X	0	0		student 1	O	O	O	O	4	100	O	O	O	O	O	O	O	O	8	100
student 2	D	O	C	C	1	25	O	O	O	O	O	O	O	X	7	87.5		student 2	O	O	O	O	4	100	O	O	O	O	O	O	O	O	8	100
student 3	D	B	A	O	1	25	X	X	X	X	X	X	X	X	0	0		student 3	A	O	O	O	3	75	O	O	O	X	X	O	X	X	4	50
student 4	O	O	C	B	2	50	X	X	X	X	X	O	X	X	1	12.5		student 4	O	O	O	O	4	100	O	O	O	O	O	O	O	O	8	100
student 5	D	O	A	O	2	50	X	X	X	X	X	X	X	X	0	0		student 5	O	O	O	O	4	100	O	O	O	O	O	O	O	O	8	100
student 6	E	O	A	O	2	50	X	X	X	X	X	O	X	X	1	12.5		student 6	O	O	O	O	4	100	O	O	O	O	O	O	O	O	8	100
student 7	O	O	C	O	3	75	X	X	X	O	X	X	X	X	1	12.5		student 7	O	O	O	O	4	100	O	O	O	O	O	O	O	O	8	100
student 8	E	B	A	O	1	25	X	X	X	X	X	X	X	X	0	0		student 8	O	O	O	O	4	100	O	O	O	O	O	O	O	O	8	100
student 9	O	O	A	O	3	75		O		O	O	O	O	O	6	75		student 9	O	O	O	O	4	100	O	O	O	O	O	O	O	O	8	100
student 10	D	O	C	C	1	25	X	X	X	X	X	X	X	X	0	0		student 10	O	O	O	O	4	100	O	O	O	O	O	O	O	O	8	100
student 11	O	O	O	O	4	100	O	O	O	O	O	O	O	X	7	87.5		student 11	O	O	O	O	4	100	O	O	O	O	O	O	O	O	8	100
student 12	O	O	A	O	3	75	O	O	O	O	O	O	O	O	8	100		student 12	O	O	O	O	4	100	O	O	O	O	O	O	O	O	8	100
student 13	D	O	A	O	2	50	O	O	O	O	O	O	O	O	8	100		student 13	O	O	O	O	4	100	O	O	O	O	O	O	O	O	8	100
student 14	O	O	A	O	3	75	O	O	O	O	O	O	O	O	8	100		student 14	O	O	X	O	3	75	O	O	O	O	O	O	X	X	6	75
student 15	O	D	C	B	1	25	X	X	O	X	X	X	X	X	1	12.5		student 15	O	O	O	O	4	100	O	O	O	O	O	O	O	O	8	100
Sum correct & Means	8	11	1	10	2	50	5	6	6	7	6	8	6	4	3.2	40			14	15	14	15	3.86667	96.6667	15	15	15	14	14	15	13	13	7.6	95
% correct/quesion	0.53	0.73	0.07	0.67			0.33	0.4	0.4	0.47	0.4	0.53	0.4	0.27					0.933333	1	0.933333	1	p value	8.32899e-06	1	1	1	0.933333	0.933333	1	0.866667	0.866667	p value	0.000371345
Survey	1	2	3	4	5	6	7	8	9	10	11	12	13	14	15	Average		% selecting each response			1	2	3	4	5
I enjoyed this session	4	5	5	5	5	5	4	5	4	5	5	5	5	5	5	4.8					0	0	0	0.2	0.8
Relevant	4	4	5	5	5	5	4	5	5	5	5	5	5	5	5	4.8					0	0	0	0.2	0.8
Presession lecture	4	5	5	5	5	5	5	5	5	5	5	5	5	5	5	4.93333					0	0	0	0.0666667	0.933333
US , understanding	4	4	5	5	5	5	5	5	5	5	5	5	5	5	5	4.86667					0	0	0	0.133333	0.866667
US, identify	4	5	5	5	5	5	4	5	5	5	5	5	5	5	5	4.86667					0	0	0	0.133333	0.866667
Correlate w/ curriculum	4	5	5	5	5	5	5	5	5	5	5	5	5	5	5	4.93333					0	0	0	0.0666667	0.933333
Incorporate	4	5	5	5	5	5	4	5	4	5	5	5	5	5	5	4.8					0	0	0	0.2	0.8
												Negative?
Post Anatomy Test Survey	1	2	3	4	5	6	7	8	Average
The Aorta ultrasound session benefited long term retention of abdominal vascular structures.	5	4	3	4	5	5	5	5	4.5
The Aorta ultrasound session helped prepare me for the Anatomy examination.	5	4	3	4	5	5	5	5	4.5

## Sheet: Aorta 2019
Pre-test	Q1	Q2	Q3	Q4	Correct	%	P1	P2	P3	P4	P5	P6	P7	P8	correct	%		Post Test	Q1	Q2	Q3	Q4	SUM	%	P1	P2	P3	P4	P5	P6	P7	P8	sum	%
student 1	o	o	x	x	2	50	o	o	o	o	o	x	o	x	6	75		student 1	o	o	o	o	4	100	o	o	o	o	o	o	o	o	8	100
student 2	o	o	x	o	3	75	o	o	o	o	o	o	x	o	7	87.5		student 2	o	o	o	o	4	100	o	o	o	o	o	o	o	o	8	100
student 3	o	x	x	x	1	25	x	x	x	o	x	x	x	x	1	12.5		student 3	o	x	o	o	3	75	o	o	o	o	o	o	o	o	8	100
student 4	x	x	x	o	1	25	x	x	o	x	x	o	o	o	4	50		student 4	o	o	o	o	4	100	o	o	o	o	o	o	o	o	8	100
student 5	o	o	x	o	3	75	x	x	x	x	x	o	o	x	2	25		student 5	o	o	o	o	4	100	o	o	o	o	o	o	o	o	8	100
student 6	x	o	x	o	2	50	x	x	x	x	x	o	o	x	2	25		student 6	o	o	o	o	4	100	o	o	o	o	o	o	o	o	8	100
student 7	o	x	x	x	1	25	o	o	o	o	o	o	o	o	8	100		student 7	o	o	o	o	4	100	o	o	x	o	o	o	o	o	7	87.5
student 8	o	o	x	x	2	50	x	x	o	x	x	x	x	x	1	12.5		student 8	o	o	o	o	4	100	o	o	o	o	o	o	o	o	8	100
student 9	o	x	x	x	1	25	o	x	o	o	x	o	x	x	4	50		student 9	o	o	o	o	4	100	o	o	o	o	o	o	o	o	8	100
student 10	o	o	x	x	2	50	x	o	x	o	o	o	o	o	6	75		student 10	o	o	x	o	3	75	o	o	o	o	o	o	o	o	8	100
student 11	x	x	x	x	0	0	x	x	x	x	x	x	x	x	0	0		student 11	o	o	o	o	4	100	o	o	o	o	o	o	o	o	8	100
student 12	x	x	o	x	1	25	x	x	x	x	x	x	x	x	0	0		student 12	o	o	o	o	4	100	o	o	o	o	o	o	o	o	8	100
Sum correct & Means	8	6	1	4	1.58	39.58	4	4	6	6	4	7	6	4	3.42	42.7083			12	11	11	12	3.83333	95.8333	12	12	11	12	12	12	12	12	7.91667	98.9583
% correct/quesion	0.67	0.5	0.08	0.33			0.33	0.33	0.5	0.5	0.33	0.58	0.5	0.33					1	0.916667	0.916667	1	p value	5.98154e-06	1	1	0.916667	1	1	1	1	1		0.000272818
Survey	1	2	3	4	5	6	7	8	9	10	11	12	13	14	15	Average		% selecting each response			1	2	3	4	5
I enjoyed this session	5	5	5	5	5	5	5	5	5	5	5	5	4	5	5	4.93333					0	0	0	0.0666667	0.933333
Relevant	5	5	5	5	5	4	5	5	5	5	5	5	5	5	5	4.93333					0	0	0	0.0666667	0.933333
Presession lecture	5	5	5	5	4	4	5	4	5	4	5	5	4	5	5	4.66667					0	0	0	0.333333	0.666667
US , understanding	5	5	4	5	5	5	5	5	5	4	5	4	4	5	5	4.73333					0	0	0	0.266667	0.733333
US, identify	5	5	5	5	5	5	4	5	5	4	5	5	4	5	5	4.8					0	0	0	0.2	0.8
Correlate w/ curriculum	5	5	5	5	4	4	5	5	5	5	5	5	5	5	5	4.86667					0	0	0	0.133333	0.866667
Incorporate	5	5	5	5	5	4	5	5	5	5	5	5	4	5	5	4.86667					0	0	0	0.133333	0.866667
												Negative?
Post Anatomy Test Survey	1	2	3	4	5	6	7	8	Average
The Aorta ultrasound session benefited long term retention of abdominal vascular structures.									#DIV/0!
The Aorta ultrasound session helped prepare me for the Anatomy examination.									#DIV/0!
Aorta Totals					1	25									0	0							4	100									8	100
					1	25									7	87.5							4	100									8	100
					1	25									0	0							3	75									4	50
					2	50									1	12.5							4	100									8	100
					2	50									0	0							4	100									8	100
					2	50									1	12.5							4	100									8	100
					3	75									1	12.5							4	100									8	100
					1	25									0	0							4	100									8	100
					3	75									6	75							4	100									8	100
					1	25									0	0							4	100									8	100
					4	100									7	87.5							4	100									8	100
					3	75									8	100							4	100									8	100
					2	50									8	100							4	100									8	100
					3	75									8	100							3	75									6	75
					1	25									1	12.5							4	100									8	100
					2	50									6	75							4	100									8	100
					3	75									7	87.5							4	100									8	100
					1	25									1	12.5							3	75									8	100
					1	25									4	50							4	100									8	100
					3	75									2	25							4	100									8	100
					2	50									2	25							4	100									8	100
					1	25									8	100							4	100									7	87.5
					2	50									1	12.5							4	100									8	100
					1	25									4	50							4	100									8	100
					2	50									6	75							3	75									8	100
					0	0									0	0							4	100									8	100
					1	25									0	0							4	100									8	100
Totals					1.81481	45.3704									3.2963	41.2037							3.85185	96.2963									7.74074	96.7593
	2018															2019
4.86667	4	5	5	5	5	5	4	5	4	5	5	5	5	5	5	5	5	5	5	5	5	5	5	5	5	5	5	4	5	5
4.86667	4	4	5	5	5	5	4	5	5	5	5	5	5	5	5	5	5	5	5	5	4	5	5	5	5	5	5	5	5	5
4.8	4	5	5	5	5	5	5	5	5	5	5	5	5	5	5	5	5	5	5	4	4	5	4	5	4	5	5	4	5	5
4.8	4	4	5	5	5	5	5	5	5	5	5	5	5	5	5	5	5	4	5	5	5	5	5	5	4	5	4	4	5	5
4.83333	4	5	5	5	5	5	4	5	5	5	5	5	5	5	5	5	5	5	5	5	5	4	5	5	4	5	5	4	5	5
4.9	4	5	5	5	5	5	5	5	5	5	5	5	5	5	5	5	5	5	5	4	4	5	5	5	5	5	5	5	5	5
4.83333	4	5	5	5	5	5	4	5	4	5	5	5	5	5	5	5	5	5	5	5	4	5	5	5	5	5	5	4	5	5
I enjoyed this session
Relevant
Presession lecture
US , understanding
US, identify
Correlate w/ curriculum
Incorporate

## Sheet: Cardio 2019
Pre-test	Q1	Q2	Q3	Q4	Correct	%	P1	P2	P3	P4	P5	P6	P7	P8	P9	P10	correct	%		Post Test	Q1	Q2	Q3	Q4	SUM	%	P1	P2	P3	P4	P5	P6	P7	P8	P9	P10	sum	%
student 1	O	O	X	X	2	50	X	X	X	X	X	X	X	X	X	X	0	0		student 1	O	O	O	O	4	100	O	O	O	O	X	O	O	O	O	O	9	90
student 2	X	X	X	X	0	0	X	X	X	X	X	X	X	X	O	O	2	20		student 2	O	X	O	O	3	75	O	O	O	O	O	O	X	O	X	X	7	70
student 3	O	O	X	X	2	50	X	X	X	X	O	O	O	O	X	X	4	40		student 3	O	O	O	O	4	100	O	O	O	O	O	O	O	O	O	O	10	100
student 4	X	X	X	X	0	0	X	X	X	X	X	X	X	X	X	X	0	0		student 4	O	O	O	O	4	100	O	O	O	O	O	O	O	O	O	O	10	100
student 5	O	X	X	X	1	25	X	O	O	X	X	X	X	X	X	O	3	30		student 5	O	X	O	O	3	75	X	X	X	X	O	O	O	O	O	O	6	60
student 6	X	X	X	X	0	0	X	X	X	X	X	X	X	X	X	X	0	0		student 6	O	X	O	O	3	75	O	O	O	O	O	O	O	O	O	O	10	100
student 7	X	X	X	X	0	0	O	O	O	O	X	X	X	X	X	X	4	40		student 7	O	O	O	O	4	100	O	O	O	O	O	O	O	O	O	O	10	100
student 8	O	O	X	X	2	50	X	X	X	X	O	X	X	X	X	X	1	10		student 8	O	O	O	O	4	100	O	O	O	O	X	O	O	O	O	O	9	90
student 9	O	X	X	X	1	25	O	O	O	O	O	O	X	O	O	O	9	90		student 9	O	X	O	O	3	75	O	O	O	O	O	O	O	O	O	O	10	100
student 10	O	X	X	X	1	25	O	O	O	O	X	X	X	X	X	X	4	40		student 10	O	O	O	O	4	100	O	O	O	O	O	O	O	O	O	O	10	100
student 11	X	X	X	X	0	0	O	X	O	X	X	X	X	X	X	X	2	20		student 11	O	O	O	O	4	100	O	O	O	O	O	O	O	O	O	O	10	100
student 12	X	X	X	X	0	0	O	O	O	O	X	X	X	X	X	O	5	50		student 12	O	O	O	O	4	100	O	O	O	O	O	O	O	O	O	O	10	100
student 13	O	X	X	O	2	50	O	O	O	O	O	O	O	O	O	O	10	100		student 13	O	O	O	O	4	100	O	O	O	O	O	O	O	O	O	O	10	100
student 14	X	X	X	X	0	0	X	X	X	X	X	X	X	X	O	O	2	20		student 14	O	O	O	O	4	100	O	O	O	O	O	O	O	O	O	O	10	100
student 15	X	X	X	X	0	0	X	X	X	X	O	X	X	X	X	X	1	10		student 15	O	X	O	O	3	75	O	O	O	O	O	O	O	X	O	O	9	90
student 16	X	X	X	X	0	0	O	O	O	O	X	X	X	X	X	X	4	40		student 16	O	X	O	O	3	75	O	O	O	O	O	O	O	O	O	O	10	100
student 17	X	X	X	X	0	0	X	X	X	X	X	X	X	X	X	X	0	0		student 17	O	X	O	O	3	75	O	O	O	O	O	O	O	O	O	O	10	100
student 18	X	X	X	X	0	0	O	O	O	O	X	X	X	X	X	X	4	40		student 18	O	X	O	O	3	75	O	O	O	O	O	O	O	O	O	O	10	100
student 19	X	X	X	O	1	25	X	X	X	X	O	O	X	X	X	X	2	20		student 19	O	O	O	O	4	100	O	O	O	O	O	O	O	O	O	O	10	100
Sum correct & Means	7	3	0	2	0.63	15.79	8	8	9	7	6	4	2	3	4	6	3	30			19	11	19	19	3.57895	89.4737	18	18	18	18	17	19	18	18	18	18	9.47368	94.7368
% correct/quesion	0.37	0.16	0	0.11			0.42	0.42	0.47	0.37	0.32	0.21	0.11	0.16	0.21	0.32					1	0.578947	1	1	p value	0	0.947368	0.947368	0.947368	0.947368	0.894737	1	0.947368	0.947368	0.947368	0.947368	p value	9.6289e-09
Survey	1	2	3	4	5	6	7	8	9	10	11	12	13	14	15	16	17	18	19	Average			% for each		1	2	3	4	5
I enjoyed this session	5	5	5	5	5	5	5	5	5	5	5	5	5	5	5	5	4	5	5	4.94737					0	0	0	0.04	0.72
Relevant	5	5	5	5	5	5	5	4	5	5	5	4	5	5	5	5	3	5	5	4.78947					0	0	0.04	0.08	0.64
Presession lecture	5	5	3	5	5	4	5	4	5	5	5	5	5	5	5	5	5	5	5	4.78947					0	0	0.04	0.08	0.64
US , understanding	5	5	4	5	4	5	5	5	5	5	5	4	5	5	5	5	4	5	5	4.78947					0	0	0	0.16	0.6
US, identify	5	5	5	5	5	5	5	5	5	5	5	4	5	5	5	5	5	5	5	4.94737					0	0	0	0.04	0.72
Correlate w/ curriculum	5	5	5	5	5	5	5	5	5	5	5	5	5	5	5	5	4	5	5	4.94737					0	0	0	0.04	0.72
Incorporate	5	5	5	5	5	5	5	5	5	5	3	5	5	5	5	3	4	5	4	4.68421					0	0	0.08	0.08	0.6
Worked Well?												Negative?
written assignment	0.0001																						0.0001			Paired T-test using graphpad
image questions																							0.0001

## Sheet: Cardio 2020
Pre-test	Q1	Q2	Q3	Q4	Correct	%	P1	P2	P3	P4	P5	P6	P7	P8	P9	P10	correct	%		Post Test	Q1	Q2	Q3	Q4	SUM	%	P1	P2	P3	P4	P5	P6	P7	P8	P9	P10	sum	%
student 1	x	x	x	x	0	0	o	o	o	o	x	x	x	x	x	x	4	40		student 1	o	o	o	o	4	100	o	o	o	o	o	o	o	o	o	o	10	100
student 2	x	x	x	x	0	0	o	o	o	o	x	x	x	x	x	x	4	40		student 2	o	x	o	o	3	75	o	o	o	o	o	o	o	o	o	o	10	100
student 3	o	x	x	o	2	50	x	x	x	x	x	x	x	x	x	x	0	0		student 3	o	x	o	o	3	75	o	o	o	o	o	o	x	o	o	o	9	90
student 4	x	o	x	x	1	25	x	x	x	x	x	x	x	x	x	x	0	0		student 4	o	o	o	o	4	100	o	o	o	o	x	o	x	x	x	x	5	50
student 5	o	x	x	x	1	25	o	o	o	o	x	x	x	x	x	x	4	40		student 5	o	o	o	o	4	100	o	o	o	o	o	o	o	o	o	o	10	100
student 6	x	x	x	o	1	25	x	x	x	x	x	x	x	x	x	o	1	10		student 6	o	x	o	o	3	75	x	x	x	x	o	o	o	o	o	o	6	60
student 7	x	x	x	o	1	25	x	x	x	x	o	x	o	o	x	x	3	30		student 7	x	x	x	o	1	25	o	o	o	o	x	o	o	o	x	o	8	80
student 8	o	x	x	x	1	25	o	o	o	o	x	x	x	x	x	x	4	40		student 8	o	x	o	x	2	50	o	o	o	o	x	x	x	x	o	o	6	60
student 9	x	x	x	x	0	0	o	o	o	o	x	x	x	x	x	x	4	40		student 9	o	o	x	o	3	75	o	o	o	o	o	o	o	o	o	x	9	90
student 10	x	o	x	x	1	25	o	o	o	o	x	x	x	x	x	x	4	40		student 10	o	o	o	o	4	100	o	o	o	o	o	o	o	o	o	o	10	100
student 11	x	x	x	x	0	0	o	o	o	o	x	x	x	x	x	x	4	40		student 11	o	x	o	o	3	75	o	o	o	o	o	o	x	o	o	o	9	90
student 12	o	x	x	x	1	25	o	o	o	o	x	x	x	x	x	x	4	40		student 12	o	o	o	o	4	100	o	o	o	o	o	o	o	o	o	o	10	100
student 13	x	o	x	x	1	25	o	o	o	o	x	x	x	x	x	x	4	40		student 13	o	o	o	o	4	100	o	o	o	o	o	o	o	o	o	o	10	100
student 14	x	x	x	x	0	0	o	o	o	o	o	x	x	o	x	x	6	60		student 14	x	x	x	o	1	25	o	o	o	o	x	o	o	o	o	o	9	90
student 15	x	x	x	x	0	0	o	o	o	o	x	o	x	x	x	x	5	50		student 15	o	x	o	o	3	75	o	o	o	o	o	o	o	o	o	o	10	100
student 16	o	x	x	x	1	25	o	o	o	o	o	o	x	o	x	x	7	70		student 16	o	x	o	o	3	75	o	o	o	o	o	o	o	o	o	o	10	100
student 17	o	x	x	o	2	50	o	o	o	o	x	x	x	x	x	x	4	40		student 17	o	x	o	o	3	75	o	o	o	o	o	o	o	o	o	o	10	100
student 18	x	x	x	x	0	0	o	o	o	o	x	x	x	x	x	x	4	40		student 18	o	o	x	o	3	75	o	o	o	o	o	o	x	o	o	o	9	90
student 19	o	x	x	o	2	50	o	o	o	o	o	o	x	o	x	x	7	70		student 19	o	o	o	o	4	100	o	o	o	o	o	o	o	o	o	o	10	100
student 20	o	x	x	x	1	25	o	o	o	o	o	o	x	o	x	x	7	70		student 20	o	o	o	o	4	100	o	o	o	o	o	o	o	o	o	o	10	100
student 21	o	x	x	x	1	25	o	o	o	o	x	x	x	x	x	x	4	40		student 21	o	x	o	o	3	75	o	o	o	o	x	o	o	o	o	o	9	90
student 22	o	x	x	x	1	25	o	o	o	o	x	x	x	x	x	x	4	40		student 22	o	o	o	o	4	100	o	o	o	o	o	o	o	o	o	o	10	100
student 23	x	x	x	x	0	0	o	o	o	o	x	x	x	x	x	x	4	40		student 23	o	o	o	o	4	100	o	o	o	o	o	o	o	o	o	o	10	100
Sum correct & Means	10	3	0	5	0.79	19.57	18	18	18	18	5	4	1	5	0	1	4	40			17	9	15	18	3.10526	80.4348	18	18	18	18	15	18	14	17	17	17	8.94737	90.8696
% (# correct/total)	0.43	0.13	0	0.22			0.78	0.78	0.78	0.78	0.22	0.17	0.04	0.22	0	0.04					0.894737	0.473684	0.789474	0.947368	p value	1.33261e-10	0.947368	0.947368	0.947368	0.947368	0.789474	0.947368	0.736842	0.894737	0.894737	0.894737	p value	0
Survey	1	2	3	4	5	6	7	8	9	10	11	12	13	14	15	16	17	18	19	20	21	22	23	Average			% for each		1	2	3	4	5
I enjoyed this session	5	5	5	5	5	5	5	4	5	5	4	5	5	5	4	5	5	5	5	5	5	5	5	4.84211					0	0	0	0.12	0.64
Relevant	5	5	5	5	5	5	5	4	5	5	4	5	5	5	4	5	5	5	5	5	4	5	5	4.84211					0	0	0	0.12	0.64
Presession lecture	5	5	5	5	5	5	5	4	5	5	5	5	5	5	4	5	5	5	5	5	3	5	5	4.89474					0	0	0	0.08	0.68
US , understanding	5	5	5	5	5	5	5	4	5	5	4	5	5	5	4	4	4	5	5	5	4	5	5	4.73684					0	0	0	0.2	0.56
US, identify	5	5	5	5	5	5	5	4	5	5	4	5	5	5	4	5	5	5	5	5	4	5	5	4.84211					0	0	0	0.12	0.64
Correlate w/ curriculum	5	5	5	5	5	5	5	4	5	5	5	5	5	5	4	5	5	5	5	5	4	5	5	4.89474					0	0	0	0.08	0.68
Incorporate	5	5	5	5	5	5	5	4	5	5	5	5	5	5	3	5	5	5	5	5	4	5	5	4.84211					0	0	0.04	0.04	0.68
Worked Well?												Negative?
written assignment	0.0001																						0.0001			Paired T-test using graphpad
image questions																							0.0001
Cardio Totals					2	50											0	0							4	100											9	90
					0	0											2	20							3	75											7	70
					2	50											4	40							4	100											10	100
					0	0											0	0							4	100											10	100
					1	25											3	30							3	75											6	60
					0	0											0	0							3	75											10	100
					0	0											4	40							4	100											10	100
					2	50											1	10							4	100											9	90
					1	25											9	90							3	75											10	100
					1	25											4	40							4	100											10	100
					0	0											2	20							4	100											10	100
					0	0											5	50							4	100											10	100
					2	50											10	100							4	100											10	100
					0	0											2	20							4	100											10	100
					0	0											1	10							3	75											9	90
					0	0											4	40							3	75											10	100
					0	0											0	0							3	75											10	100
					0	0											4	40							3	75											10	100
					1	25											2	20							4	100											10	100
					0	0											4	40							4	100											10	100
					0	0											4	40							3	75											10	100
					2	50											0	0							3	75											9	90
					1	25											0	0							4	100											5	50
					1	25											4	40							4	100											10	100
					1	25											1	10							3	75											6	60
					1	25											3	30							1	25											8	80
					1	25											4	40							2	50											6	60
					0	0											4	40							3	75											9	90
					1	25											4	40							4	100											10	100
					0	0											4	40							3	75											9	90
					1	25											4	40							4	100											10	100
					1	25											4	40							4	100											10	100
					0	0											6	60							1	25											9	90
					0	0											5	50							3	75											10	100
					1	25											7	70							3	75											10	100
					2	50											4	40							3	75											10	100
					0	0											4	40							3	75											9	90
					2	50											7	70							4	100											10	100
					1	25											7	70							4	100											10	100
					1	25											4	40							3	75											9	90
					1	25											4	40							4	100											10	100
					0	0											4	40							4	100											10	100
Total					0.714286	17.8571											3.54762	35.4762							3.38095	84.5238											9.2619	92.619
	2019																			2020
4.90476	5	5	5	5	5	5	5	5	5	5	5	5	5	5	5	5	4	5	5	5	5	5	5	5	5	5	4	5	5	4	5	5	5	4	5	5	5	5	5	5	5	5
4.80952	5	5	5	5	5	5	5	4	5	5	5	4	5	5	5	5	3	5	5	5	5	5	5	5	5	5	4	5	5	4	5	5	5	4	5	5	5	5	5	4	5	5
4.80952	5	5	3	5	5	4	5	4	5	5	5	5	5	5	5	5	5	5	5	5	5	5	5	5	5	5	4	5	5	5	5	5	5	4	5	5	5	5	5	3	5	5
4.7619	5	5	4	5	4	5	5	5	5	5	5	4	5	5	5	5	4	5	5	5	5	5	5	5	5	5	4	5	5	4	5	5	5	4	4	4	5	5	5	4	5	5
4.88095	5	5	5	5	5	5	5	5	5	5	5	4	5	5	5	5	5	5	5	5	5	5	5	5	5	5	4	5	5	4	5	5	5	4	5	5	5	5	5	4	5	5
4.90476	5	5	5	5	5	5	5	5	5	5	5	5	5	5	5	5	4	5	5	5	5	5	5	5	5	5	4	5	5	5	5	5	5	4	5	5	5	5	5	4	5	5
4.7619	5	5	5	5	5	5	5	5	5	5	3	5	5	5	5	3	4	5	4	5	5	5	5	5	5	5	4	5	5	5	5	5	5	3	5	5	5	5	5	4	5	5
I enjoyed this session
Relevant
Presession lecture
US , understanding
US, identify
Correlate w/ curriculum
Incorporate

## Sheet: Renal 2019
Pre-test	Q1	Q2	Q3	Q4	Correct	%	P1	P2	P3	P4	P5	P6	P7	P8	P9	correct	%		Post Test	Q1	Q2	Q3	Q4	SUM	%	P1	P2	P3	P4	P5	P6	P7	P8	P9	sum	%
student 1	o	o	o	o	4	100	x	x	x	x	x	x	x	x	x	0	0		student 1	o	o	o	o	4	100	o	o	o	o	o	o	o	o	o	9	100
student 2	o	x	x	x	1	25	o	x	o	o	o	o	o	o	x	7	87.5		student 2	o	o	o	o	4	100	o	o	o	x	x	o	o	o	o	7	77.7778
student 3	x	o	x	o	2	50	x	x	x	x	x	o	x	o	x	2	25		student 3	o	x	o	o	3	75	o	o	o	o	o	o	o	o	o	9	100
student 4	x	x	o	o	2	50	x	x	x	x	x	o	x	x	x	1	12.5		student 4	o	o	o	o	4	100	o	x	x	x	o	o	o	o	o	6	66.6667
student 5	x	x	x	o	1	25	x	x	o	x	x	o	o	x	x	3	37.5		student 5	o	x	o	o	3	75	o	o	o	o	o	o	o	o	o	9	100
student 6	x	o	x	x	1	25	x	x	x	x	x	x	o	x	x	1	12.5		student 6	o	o	x	o	3	75	o	o	o	o	o	x	x	o	o	7	77.7778
student 7	o	o	o	o	4	100	o	x	o	x	x	o	o	x	x	4	50		student 7	o	o	o	o	4	100	o	x	x	x	o	o	o	o	o	6	66.6667
student 8	o	o	o	x	3	75	x	x	o	x	x	x	x	x	x	1	12.5		student 8	o	o	o	o	4	100	o	x	x	x	o	o	o	o	o	6	66.6667
student 9	o	x	x	x	1	25	o	x	o	x	o	o	o	o	o	6	75		student 9	o	o	o	o	4	100	o	x	x	x	o	o	o	o	o	6	66.6667
student 10	o	x	x	x	1	25	x	x	x	x	x	x	x	x	x	0	0		student 10	o	o	o	o	4	100	o	o	o		o	o	o	o	o	8	88.8889
student 11	o	o	x	x	2	50	o	x	o	x	x	x	o	o	x	4	50		student 11	o	x	o	o	3	75	o	o	o	o	o	o	o	o	o	9	100
Sum correct & Means	7	6	4	5	2	50	4	0	6	1	2	6	6	4	1	2.64	32.9545			11	8	10	11	3.63636	90.9091	11	7	7	5	10	10	10	11	11	7.45455	82.8283
% correct/quesion (FIX D)	0.64	0.55	0.36	0.45			0.36	0	0.55	0.09	0.18	0.55	0.55	0.36	0.09			0	0	1	0.73	0.91	1	p value	0	1	0.64	0.64	0.45	0.91	0.91	0.91	1	1	p value	0.00103762
Survey	1	2	3	4	5	6	7	8	9	10	11	12					Average		% selecting each response			1	2	3	4	5
I enjoyed this session	5	5	5	5	5	5	5	5	5	5	5	5					5					0	0	0	0	1
Relevant	5	5	5	5	5	5	5	5	5	5	5	5					5					0	0	0	0	1
Presession lecture	5	5	5	5	5	5	5	5	5	5	5	5					5					0	0	0	0	1
US , understanding	5	5	5	5	5	5	5	5	5	5	5	5					5					0	0	0	0	1
US, identify	5	5	5	5	5	5	5	5	5	5	5	5					5					0	0	0	0	1
Correlate w/ curriculum	5	5	5	5	5	5	5	5	5	5	5	5					5					0	0	0	0	1
Incorporate	5	5	5	5	5	5	5	5	5	5	5	5					5					0	0	0	0	1
Worked Well?												Negative?
We need ultrasound in our curriculum
as always great to half multiple beds
written questions	0.0007
image based questions	0.001

## Sheet: Renal 2020
Pre-test	Q1	Q2	Q3	Q4	Correct	%	P1	P2	P3	P4	P5	P6	P7	P8	P9	correct	%		Post Test	Q1	Q2	Q3	Q4	SUM	%	P1	P2	P3	P4	P5	P6	P7	P8	P9	sum	%
student 1	x	o	x	o	2	50	x	x	x	x	x	x	x	x	x	0	0		student 1	o	o	o	o	4	100	o	o	o	o	o	o	o	o	o	9	100
student 2	o	o	o	o	4	100	x	x	x	x	x	x	x	x	x	0	0		student 2	o	o	o	o	4	100	o	o	o	o	o	o	o	o	o	9	100
student 3	o	o	o	x	3	75	x	x	x	x	x	x	x	x	x	0	0		student 3	o	o	o	o	4	100	o	o	o	o	o	o	o	o	o	9	100
student 4	x	x	o	o	2	50	x	x	x	x	x	x	x	x	x	0	0		student 4	o	o	o	o	4	100	o	o	o	o	o	o	o	o	o	9	100
student 5	o	o	x	o	3	75	o	x	o	o	o	x	x	o	x	5	62.5		student 5	o	o	o	o	4	100	o	o	o	o	o	o	o	o	o	9	100
student 6	o	o	x	o	3	75	o	x	o	o	x	x	x	o	x	4	50		student 6	o	o	o	o	4	100	o	o	o	o	o	o	o	o	o	9	100
student 7	x	o	o	o	3	75	x	x	x	x	x	x	x	o	o	1	12.5		student 7	x	o	o	o	3	75	o	o	o	o	o	o	o	o	o	9	100
student 8	x	x	x	o	1	25	o	x	o	x	x	x	x	x	x	2	25		student 8	o	o	o	o	4	100	o	o	o	o	o	o	o	o	o	9	100
student 9	x	x	x	x	0	0	o	x	o	x	x	o	o	x	x	4	50		student 9	o	o	o	o	4	100	o	o	o	o	o	o	o	o	o	9	100
student 10	x	o	x	x	1	25	x	x	x	x	x	x	x	x	x	0	0		student 10	o	o	o	o	4	100	o	o	o	o	o	o	o	o	o	9	100
student 11	x	x	x	o	1	25	x	x	x	x	x	x	x	x	x	0	0		student 11	x	x	o	o	2	50	o	o	o	o	o	o	o	o	o	9	100
student 12	x	x	x	x	0	0	x	x	x	x	x	x	x	x	x	0	0		student 12	x	o	o	o	3	75	o	o	o	o	x	o	o	o	o	8	88.8889
Sum correct & Means	4	7	4	8	1.92	47.92	4	0	4	2	1	1	1	3	1	1.33	16.6667			9	11	12	12	3.66667	91.6667	12	12	12	12	11	12	12	12	12	8.91667	99.0741
% correct/quesion (FIX D)	0.33	0.58	0.33	0.67			0.33	0	0.33	0.17	0.08	0.08	0.08	0.25	0.08					0.75	0.916667	1	1	p value	0.000643389	1	1	1	1	0.916667	1	1	1	1	p value	1.04531e-07
Survey	1	2	3	4	5	6	7	8	9	10	11	12					Average		% selecting each response			1	2	3	4	5
I enjoyed this session	5	5	5	5	5	5	5	5	5	5	4	5					4.91667					0	0	0	0.0833333	0.916667
Relevant	5	5	5	5	5	5	5	5	5	5	5	5					5					0	0	0	0	1
Presession lecture	5	5	5	5	5	5	5	5	5	5	4	5					4.91667					0	0	0	0.0833333	0.916667
US , understanding	5	5	5	5	5	5	5	5	5	5	5	5					5					0	0	0	0	1
US, identify	5	5	5	5	5	5	5	5	5	5	5	5					5					0	0	0	0	1
Correlate w/ curriculum	5	5	5	5	5	5	5	5	5	5	5	5					5					0	0	0	0	1
Incorporate	5	5	5	5	5	5	5	5	5	5	5	5					5					0	0	0	0	1
	2019												2020
4.91667	5	5	5	5	5	5	5	5	5	5	5	5	4	5	5	5	5	5	5	5	5	5	4	5
4.95833	5	5	5	5	5	5	5	5	5	5	5	5	4	5	5	5	5	5	5	5	5	5	5	5
4.91667	5	5	5	5	5	5	5	5	5	5	5	5	4	5	5	5	5	5	5	5	5	5	4	5
4.95833	5	5	5	5	5	5	5	5	5	5	5	5	4	5	5	5	5	5	5	5	5	5	5	5
4.95833	5	5	5	5	5	5	5	5	5	5	5	5	4	5	5	5	5	5	5	5	5	5	5	5
4.95833	5	5	5	5	5	5	5	5	5	5	5	5	4	5	5	5	5	5	5	5	5	5	5	5
4.95833	5	5	5	5	5	5	5	5	5	5	5	5	4	5	5	5	5	5	5	5	5	5	5	5

[truncated: 1 more sheets: Pelvis 2019]
