# Supplementary material for: Incorporating ultrasound training into undergraduate medical education in a faculty-limited setting
Source: BMC Med Educ. 2023 Apr 19;23:263. doi: 10.1186/s12909-023-04227-y (PMC10113991; doi:10.1186/s12909-023-04227-y)
Supplement: Supplementary file 2 — Supplementary Material 2 [file 12909_2023_4227_MOESM2_ESM.xlsx]

## Sheet: all data
Legend:	Data from M4 sessions held during academic years 2017-2018
subj #	pre v1	pre v2	post v1	post v2	none	obs	<10	10-50	>50	1	2	3	4	5	6	7	8	9	10	11	specialty	date
1
2	9			10					1	5	5	5	5	5	5	5	4	5	5	5	Fam Med	2016-12-07
3		6	7			1				5	5	5	5	5	5	5	5	5	5	5	PM&R	2016-12-07
4	8			10		1				5	5	5	5	5	5	5	5	5	5	5	Anesthesia	2016-12-07
5		7	8				1			5	5	5	5	5	5	5	5	5	5	5	Fam Med	2016-12-07
6	6			11			1			5	5	5	5	5	5	5	5	5	5	5	Fam Med	2016-12-07
7		7	7							5	5	5	5	5	4	4	4	5	3	5	Int Med	2016-12-07
8	8			11		1				5	5	5	5	5	5	5	5	5	5	5	Surgery	2016-12-07
9		5	11				1			5	5	5	5	5	5	5	5	5	5	5	Fam Med	2016-12-07
10	5			10		1				4	1	1	4	4	4	4	2	4	4	4	Anesthesia	2017-01-18
11		3	9			1				5	5	5	5	5	4	4	4	5	5	5	Int Med	2017-01-18
12	3			9		1				5	5	5	5	5	5	5	5	5	5	5	Anesthesia	2017-01-18
13		6	10		1					4	5	5	4	4	4	4	4	5	5	5	Fam Med	2017-01-18
14	2			10		1				5	5	5	5	4	5	5	5	5	5	5	Pediatrics	2017-01-18
15		7	11				1			5	5	5	5	5	4	4	4	5	5	5	IM/Peds	2017-01-18
16	6			9		1				4	4	5	5	4	4	4	4	4	4	5	Anesthesia	2017-01-18
17		4	11							5	5	5	5	5	5	5	5	5	5	5	Pediatrics	2017-04-12
18	5			10			1			5	5	5	5	5	5	5	5	5	5	5	Ortho	2017-04-12
19		8	9					1		5	5	5	5	5	5	5	5	5	5	5	Int Med	2017-04-12
20	5			11			1			4	5	5	5	5	4	4	4	5	5	5	Fam Med	2017-04-12
21		6	11			1				5	5	5	5	4	4	3	4	4		4	Pediatrics	2017-04-12
22	3			12			1			5	5	5	5	5	5	5	5	5	5	5	Pediatrics	2017-04-12
23		9	11					1		5	5	5	5	5	2	5	4	5	5	5	OB/Gyn	2017-04-12
24	7			11			1			5	5	5	5	5	5	5	5	5	4	5	Plastic Surgery	2017-04-12
25		8	9			1				4	4	5	5	4	4	4	4	3	4	1	Psych	2017-04-12
26	4			10		1				5	5	5	5	4	5	5	4	5	5	5	Pediatrics	2017-04-12
27		7	10				1			5	5	5	5	5	5	5	5	5	5	5	Pediatrics	2017-04-12
28	6			10			1			5	5	5	5	4	4	4	4	4	3	4	Pediatrics	2017-04-12
29		5	8			1				4	4	4	4	4	4	4	4	5	5	5	EM	2017-07-12
30	6			10			1			5	5	5	5	5	4	4	5	5	5	5	EM	2017-07-12
31		3	10			1				5	5	5	5	4	5	4	4	5	5	5	EM	2017-07-12
32	7			8			1			4	5	5	5	5	5	5	5	5	5	5	EM	2017-07-12
33		5	12							5	5	5	5	5	5	5	5	5	5	5	EM	2017-07-12
34	7			8		1				5	5	5	5	5	5	5	5	5	5	5	EM	2017-07-12
35		7	11			1				5	5	5	5	5	5	5	5	5	5	5	EM	2017-07-12
36	8			7				1		5	5	5	4	4	5	5	5	5	5	5	EM	2017-07-12
37		7	11			1				5	5	5	5	5	5	5	5	5	5	5	EM	2017-07-12
38	8			10				1		5	5	5	5	5	5	5	5	5	5	5	EM	2017-08-09
39		4	11					1		5	5	5	5	5	5	5	5	5	5	5	EM	2017-08-09
40	5			11		1				5	5	5	5	5	5	5	5	5	5	5	EM	2017-08-09
41		8	10				1			5	4	4	4	4	5	5	4	5	5	5	EM	2017-08-09
42	7			9			1			4	4	5	5	5	3	4	4	4	4	4	EM	2017-08-09
43		9	10				1			5	5	5	5	5	5	5	5	5	5	5	EM	2017-08-09
44	8			8				1		5	5	5	5	5	5	5	5	5	5	5	EM	2017-08-09
45		8	11				1			5	5	5	5	5	5	5	5	5	5	5	Fam Med	2017-08-09
46	8			10			1			4	5	5	5	4	2	2	4	5	2	5	EM	2017-08-09
47		5	8			1				4	5	5	5	4	4	4	3	5	4	5	EM	2017-08-09
48	8			8				1		5	5	5	5	4	4	4	4	4	5	5	EM	2017-09-06
49		5	7					1		4	4	4	4	4	4	4	4	4	4	4	Fam Med	2017-09-06
50	4			11						5	5	5	5	5	5	5	5	5	5	5	Pediatrics	2017-09-06
51		7	10			1				5	5	5	5	5	5	5	5	5	5	5		2017-09-06
52	6			9		1				4	4	4	4	4	4	4	2	4	4	4	Anesthesia	2017-09-06
53		8	11					1		4	5	5	5	4	5	5	5	5	5	5	EM	2017-09-06
54	8			10					1	4	5	5	4	4	5	5	4	5	5	5	EM	2017-09-06
55		8	6			1				4	4	5	4	3	4	4	4	5	5	5	EM	2017-09-06
56	9			11			1			5	5	5	5	4	5	5	5	5	5	5	EM	2017-09-06
57		5	8			1				5	5	5	5	5	5	5	5	5	5	5	EM	2017-09-06
58	11			9					1	4	5	5	4	4	5	5	5	5	5	5	EM	2017-09-06
59		7	11				1			5	5	5	5	5	5	5	5	5	5	5	EM	2017-09-06
60	12			10			1			5	5	5	5	5	5	5	5	5	5	5	Radiology	2017-10-04
61		6	9				1			5	5	5	5	5	5	5	5	5	5	5	Fam Med	2017-10-04
62	7			8			1			5	5	5	5	5	5	5	5	5	5	5	Fam Med	2017-10-04
63		5	7				1			4	2	3	4	4	5	4	4	2	2	3	Orthopedics	2017-10-04
64	4			11		1				5	5	5	5	5	5	5	5	5	5	5	Med/Peds	2017-10-04
65		7	12				1			4	4	5	5	4	4	4	4	4	3	4	Med/Peds	2017-10-04
66	4			10			1			5	5	5	5	5	4	4	4	5	5	2	Psych	2017-10-04
67		5	8				1			5	5	5	5	5	5	5	5	5	5	5	Pediatrics	2017-10-04
68	7			9			1			5	5	5	5	5	5	5	5	5	5	5	Fam Med	2017-10-04
69		8	11				1			5	5	5	5	5	5	5	5	5	5	5	Ophtho	2017-10-04
70	8			9				1		5	5	5	5	5	5	5	5	5	5	5	Fam Med	2017-10-04
71		5	8				1			5	5	5	5	5	5	5	5	5	5	5	EM	2017-11-01
72	8			9			1			5	5	5	5	5	4	4	5	5	5	5	EM	2017-11-01
73		5	7				1			5	5	5	5	5	5	5	5	5	5	5	Orthopedics	2017-11-01
74	6			7		1				5	5	5	5	5	5	4	5	5	5	5	Int Med	2017-11-01
75		10	11				1			5	5	5	5	5	4	4	4	5	5	5	Pediatrics	2017-11-01
76	5			11		1				5	5	5	5	5	5	5	5	5	5	5	Dermatology	2017-11-01
77		8	11			1				4	5	5	5	5	5	4	4	5	5	5	Int Med	2017-11-01
78	10			11				1		5	5	5	5	5	5	5	5	5	5	5	EM	2017-11-01
79		7	10						1	5	5	5	5	5	5	5	5	5	5	5	Fam Med	2017-11-01
80	1			10				1		4	4	4	4	4	4	4	4	4	4	4	Surgery	2017-11-29
81		6	11				1			5	5	5	5	5	5	5	5	5	5	5	Med/Psych	2017-11-29
82	4			8			1			4	5	5	4	4	4	4	4	4	4	5	Fam Med	2017-11-29
83		5	9				1			5	5	5	5	5	4	5	5	5	5	5	Fam Med	2017-11-29
84	5			9		1				5	5	5	5	5	5	4	5	5	3	5	Int Med	2017-11-29
85		9	10				1			5	5	5	5	5	5	5	5	5	5	5	OB/Gyn	2017-11-29
86	7			11			1			5	5	5	5	5	5	5	5	5	5	5	Fam Med	2017-11-29
87		6	9				1			5	5	5	5	5	5	5	5	5	5	5	Fam Med	2017-11-29
88	8			10		1				5	5	5	4	4	4	4	5	5	5	5	ENT	2017-11-29
mean	6.43	6.42	9.58	9.68	1	28	38	12	4	4.76	4.8	4.87	4.84	4.68	4.62	4.61	4.59	4.82	4.72	4.8
mean % corr	53.6	53.49	79.84	80.68						87	87	87	87	87	87	87	87	87	86	87
median	7	7	10	10						0	2	2	0	1	3	2	2	2	5	3
med % corr	58.33	58.33	83.33	83.33		83
mean #corr	6.43		9.63
mean %corr	53.54		80.27
med #corr	7		10
med %corr	58.33		83.33
total	87

## Sheet: <10 US
	# correct of 12		# correct of 12		previous US experience					survey questions (1 strongly disagree - 5 strongly agree)
subj #	pre v1	pre v2	post v1	post v2	none	obs	<10	1950-10-01	>50	1	2	3	4	5	6	7	8	9	10	11	specialty	date
3		6	7			1				5	5	5	5	5	5	5	5	5	5	5	PM&R	2016-12-07		2	US ed relevant to my level of training
4	8			10		1				5	5	5	5	5	5	5	5	5	5	5	Anesthesia	2016-12-07		3	US ed relevant to the M4 EM rotation
5		7	8				1			5	5	5	5	5	5	5	5	5	5	5	Fam Med	2016-12-07		4	US knowledge improved
6	6			11			1			5	5	5	5	5	5	5	5	5	5	5	Fam Med	2016-12-07		5	gained basic physics understanding
7		7	7							5	5	5	5	5	4	4	4	5	3	5	Int Med	2016-12-07		6	operate machine at basic level
8	8			11		1				5	5	5	5	5	5	5	5	5	5	5	Surgery	2016-12-07		7	can image liver, spleen, pelvis, ….
9		5	11				1			5	5	5	5	5	5	5	5	5	5	5	Fam Med	2016-12-07		8	increased anatomy of abdomen knowledge
10	5			10		1				4	1	1	4	4	4	4	2	4	4	4	Anesthesia	2017-01-18		9	would like more us
11		3	9			1				5	5	5	5	5	4	4	4	5	5	5	Int Med	2017-01-18		10	should be integrated into all 4 years
12	3			9		1				5	5	5	5	5	5	5	5	5	5	5	Anesthesia	2017-01-18		11	us applicable to career
13		6	10		1					4	5	5	4	4	4	4	4	5	5	5	Fam Med	2017-01-18
14	2			10		1				5	5	5	5	4	5	5	5	5	5	5	Pediatrics	2017-01-18
15		7	11				1			5	5	5	5	5	4	4	4	5	5	5	IM/Peds	2017-01-18
16	6			9		1				4	4	5	5	4	4	4	4	4	4	5	Anesthesia	2017-01-18
17		4	11							5	5	5	5	5	5	5	5	5	5	5	Pediatrics	2017-04-12
18	5			10			1			5	5	5	5	5	5	5	5	5	5	5	Ortho	2017-04-12
20	5			11			1			4	5	5	5	5	4	4	4	5	5	5	Fam Med	2017-04-12
21		6	11			1				5	5	5	5	4	4	3	4	4		4	Pediatrics	2017-04-12
22	3			12			1			5	5	5	5	5	5	5	5	5	5	5	Pediatrics	2017-04-12
24	7			11			1			5	5	5	5	5	5	5	5	5	4	5	Plastic Surgery	2017-04-12
25		8	9			1				4	4	5	5	4	4	4	4	3	4	1	Psych	2017-04-12
26	4			10		1				5	5	5	5	4	5	5	4	5	5	5	Pediatrics	2017-04-12
27		7	10				1			5	5	5	5	5	5	5	5	5	5	5	Pediatrics	2017-04-12
28	6			10			1			5	5	5	5	4	4	4	4	4	3	4	Pediatrics	2017-04-12
29		5	8			1				4	4	4	4	4	4	4	4	5	5	5	EM	2017-07-12
30	6			10			1			5	5	5	5	5	4	4	5	5	5	5	EM	2017-07-12
31		3	10			1				5	5	5	5	4	5	4	4	5	5	5	EM	2017-07-12
32	7			8			1			4	5	5	5	5	5	5	5	5	5	5	EM	2017-07-12
33		5	12							5	5	5	5	5	5	5	5	5	5	5	EM	2017-07-12
34	7			8		1				5	5	5	5	5	5	5	5	5	5	5	EM	2017-07-12
35		7	11			1				5	5	5	5	5	5	5	5	5	5	5	EM	2017-07-12
37		7	11			1				5	5	5	5	5	5	5	5	5	5	5	EM	2017-07-12
40	5			11		1				5	5	5	5	5	5	5	5	5	5	5	EM	2017-08-09
41		8	10				1			5	4	4	4	4	5	5	4	5	5	5	EM	2017-08-09
42	7			9			1			4	4	5	5	5	3	4	4	4	4	4	EM	2017-08-09
43		9	10				1			5	5	5	5	5	5	5	5	5	5	5	EM	2017-08-09
45		8	11				1			5	5	5	5	5	5	5	5	5	5	5	Fam Med	2017-08-09
46	8			10			1			4	5	5	5	4	2	2	4	5	2	5	EM	2017-08-09
47		5	8			1				4	5	5	5	4	4	4	3	5	4	5	EM	2017-08-09
50	4			11						5	5	5	5	5	5	5	5	5	5	5	Pediatrics	2017-09-06
51		7	10			1				5	5	5	5	5	5	5	5	5	5	5		2017-09-06
52	6			9		1				4	4	4	4	4	4	4	2	4	4	4	Anesthesia	2017-09-06
55		8	6			1				4	4	5	4	3	4	4	4	5	5	5	EM	2017-09-06
56	9			11			1			5	5	5	5	4	5	5	5	5	5	5	EM	2017-09-06
57		5	8			1				5	5	5	5	5	5	5	5	5	5	5	EM	2017-09-06
59		7	11				1			5	5	5	5	5	5	5	5	5	5	5	EM	2017-09-06
60	12			10			1			5	5	5	5	5	5	5	5	5	5	5	Radiology	2017-10-04
61		6	9				1			5	5	5	5	5	5	5	5	5	5	5	Fam Med	2017-10-04
62	7			8			1			5	5	5	5	5	5	5	5	5	5	5	Fam Med	2017-10-04
63		5	7				1			4	2	3	4	4	5	4	4	2	2	3	Orthopedics	2017-10-04
64	4			11		1				5	5	5	5	5	5	5	5	5	5	5	Med/Peds	2017-10-04
65		7	12				1			4	4	5	5	4	4	4	4	4	3	4	Med/Peds	2017-10-04
66	4			10			1			5	5	5	5	5	4	4	4	5	5	2	Psych	2017-10-04
67		5	8				1			5	5	5	5	5	5	5	5	5	5	5	Pediatrics	2017-10-04
68	7			9			1			5	5	5	5	5	5	5	5	5	5	5	Fam Med	2017-10-04
69		8	11				1			5	5	5	5	5	5	5	5	5	5	5	Ophtho	2017-10-04
71		5	8				1			5	5	5	5	5	5	5	5	5	5	5	EM	2017-11-01
72	8			9			1			5	5	5	5	5	4	4	5	5	5	5	EM	2017-11-01
73		5	7				1			5	5	5	5	5	5	5	5	5	5	5	Orthopedics	2017-11-01
74	6			7		1				5	5	5	5	5	5	4	5	5	5	5	Int Med	2017-11-01
75		10	11				1			5	5	5	5	5	4	4	4	5	5	5	Pediatrics	2017-11-01
76	5			11		1				5	5	5	5	5	5	5	5	5	5	5	Dermatology	2017-11-01
77		8	11			1				4	5	5	5	5	5	4	4	5	5	5	Int Med	2017-11-01
81		6	11				1			5	5	5	5	5	5	5	5	5	5	5	Med/Psych	2017-11-29
82	4			8			1			4	5	5	4	4	4	4	4	4	4	5	Fam Med	2017-11-29
83		5	9				1			5	5	5	5	5	4	5	5	5	5	5	Fam Med	2017-11-29
84	5			9		1				5	5	5	5	5	5	4	5	5	3	5	Int Med	2017-11-29
85		9	10				1			5	5	5	5	5	5	5	5	5	5	5	OB/Gyn	2017-11-29
86	7			11			1			5	5	5	5	5	5	5	5	5	5	5	Fam Med	2017-11-29
87		6	9				1			5	5	5	5	5	5	5	5	5	5	5	Fam Med	2017-11-29
88	8			10		1				5	5	5	4	4	4	4	5	5	5	5	ENT	2017-11-29
mean	6	6.35	9.54	9.82	1	28	38	0	0	4.77	4.79	4.87	4.87	4.7	4.62	4.56	4.58	4.82	4.69	4.79
mean % corr	50	52.93	79.5	81.86
median	6	6	10	10
med % corr	50	50	83.33	83.33
mean #corr	6.18		9.68
mean %corr	51.53		80.63
med #corr	6		10
med %corr	50		83.33
number	71

## Sheet: >10 US
	# correct of 12		# correct of 12		previous US experience					survey questions (1 strongly disagree - 5 strongly agree)
subj #	pre v1	pre v2	post v1	post v2	none	obs	<10	1950-10-01	>50	1	2	3	4	5	6	7	8	9	10	11	specialty	date
1
2	9			10					1	5	5	5	5	5	5	5	4	5	5	5	Fam Med	2016-12-07		1	I enjoyed the course
19		8	9					1		5	5	5	5	5	5	5	5	5	5	5	Int Med	2017-04-12
23		9	11					1		5	5	5	5	5	2	5	4	5	5	5	OB/Gyn	2017-04-12
36	8			7				1		5	5	5	4	4	5	5	5	5	5	5	EM	2017-07-12
38	8			10				1		5	5	5	5	5	5	5	5	5	5	5	EM	2017-08-09
39		4	11					1		5	5	5	5	5	5	5	5	5	5	5	EM	2017-08-09
44	8			8				1		5	5	5	5	5	5	5	5	5	5	5	EM	2017-08-09
48	8			8				1		5	5	5	5	4	4	4	4	4	5	5	EM	2017-09-06
49		5	7					1		4	4	4	4	4	4	4	4	4	4	4	Fam Med	2017-09-06
53		8	11					1		4	5	5	5	4	5	5	5	5	5	5	EM	2017-09-06
54	8			10					1	4	5	5	4	4	5	5	4	5	5	5	EM	2017-09-06
58	11			9					1	4	5	5	4	4	5	5	5	5	5	5	EM	2017-09-06
70	8			9				1		5	5	5	5	5	5	5	5	5	5	5	Fam Med	2017-10-04
78	10			11				1		5	5	5	5	5	5	5	5	5	5	5	EM	2017-11-01
79		7	10						1	5	5	5	5	5	5	5	5	5	5	5	Fam Med	2017-11-01
80	1			10				1		4	4	4	4	4	4	4	4	4	4	4	Surgery	2017-11-29
mean	7.9	6.83	9.83	9.2	0	0	0	12	4	4.69	4.88	4.88	4.69	4.56	4.63	4.81	4.63	4.81	4.88	4.88
mean % corr	65.83	56.94	81.94	76.67
median	8	7.5	10.5	9.5
med % corr	66.67	62.5	87.5	79.17																	9 EM
mean #corr	7.5		9.44
mean %corr	62.5		78.65
med #corr	8		10
med %corr	66.67		83.33
number	17

## Sheet: EM bound
	# correct of 12		# correct of 12		previous US experience					survey questions (1 strongly disagree - 5 strongly agree)
subj #	pre v1	pre v2	post v1	post v2	none	obs	<10	1950-10-01	>50	1	2	3	4	5	6	7	8	9	10	11	specialty	date
29		5	8			1				4	4	4	4	4	4	4	4	5	5	5	EM	2017-07-12
30	6			10			1			5	5	5	5	5	4	4	5	5	5	5	EM	2017-07-12
31		3	10			1				5	5	5	5	4	5	4	4	5	5	5	EM	2017-07-12
32	7			8			1			4	5	5	5	5	5	5	5	5	5	5	EM	2017-07-12
33		5	12							5	5	5	5	5	5	5	5	5	5	5	EM	2017-07-12
34	7			8		1				5	5	5	5	5	5	5	5	5	5	5	EM	2017-07-12
35		7	11			1				5	5	5	5	5	5	5	5	5	5	5	EM	2017-07-12
36	8			7				1		5	5	5	4	4	5	5	5	5	5	5	EM	2017-07-12
37		7	11			1				5	5	5	5	5	5	5	5	5	5	5	EM	2017-07-12
38	8			10				1		5	5	5	5	5	5	5	5	5	5	5	EM	2017-08-09
39		4	11					1		5	5	5	5	5	5	5	5	5	5	5	EM	2017-08-09
40	5			11		1				5	5	5	5	5	5	5	5	5	5	5	EM	2017-08-09
41		8	10				1			5	4	4	4	4	5	5	4	5	5	5	EM	2017-08-09
42	7			9			1			4	4	5	5	5	3	4	4	4	4	4	EM	2017-08-09
43		9	10				1			5	5	5	5	5	5	5	5	5	5	5	EM	2017-08-09
44	8			8				1		5	5	5	5	5	5	5	5	5	5	5	EM	2017-08-09
46	8			10			1			4	5	5	5	4	2	2	4	5	2	5	EM	2017-08-09
47		5	8			1				4	5	5	5	4	4	4	3	5	4	5	EM	2017-08-09
48	8			8				1		5	5	5	5	4	4	4	4	4	5	5	EM	2017-09-06
53		8	11					1		4	5	5	5	4	5	5	5	5	5	5	EM	2017-09-06
54	8			10					1	4	5	5	4	4	5	5	4	5	5	5	EM	2017-09-06
55		8	6			1				4	4	5	4	3	4	4	4	5	5	5	EM	2017-09-06
56	9			11			1			5	5	5	5	4	5	5	5	5	5	5	EM	2017-09-06
57		5	8			1				5	5	5	5	5	5	5	5	5	5	5	EM	2017-09-06
58	11			9					1	4	5	5	4	4	5	5	5	5	5	5	EM	2017-09-06
59		7	11				1			5	5	5	5	5	5	5	5	5	5	5	EM	2017-09-06
71		5	8				1			5	5	5	5	5	5	5	5	5	5	5	EM	2017-11-01
72	8			9			1			5	5	5	5	5	4	4	5	5	5	5	EM	2017-11-01
78	10			11				1		5	5	5	5	5	5	5	5	5	5	5	EM	2017-11-01
mean	7.87	6.14	9.64	9.27	0	9	10	7	2	4.69	4.86	4.93	4.79	4.55	4.62	4.62	4.66	4.93	4.83	4.97
mean % corr	65.56	51.19	80.36	77.22
median	8	6	10	9
med % corr	66.67	50	83.33	75
mean #corr	7.03		9.45
mean %corr	58.62		78.74
med #corr	7		10
med %corr	58.33		83.33
total	29

## Sheet: t tests
	all:
	# correct of 12		# correct of 12			pre all	post all		pre <10	post <10			pre >10	post >10		pre EM	post EM
	pre v1	pre v2	post v1	post v2		9	7		8	7			9	9		6	10
	9	6	7	10		8	8		6	8			8	11		7	8
	8	7	8	10		6	7		8	7			8	11		7	8
	6	7	7	11		8	11		5	11			8	7		8	7
	8	5	11	11		5	9		3	9			8	11		8	10
	5	3	9	10		3	10		2	10			8	10		5	11
	3	6	10	9		2	11		6	11			11	10		7	9
	2	7	11	10		6	11		5	11			8	7		8	8
	6	4	11	9		5	9		5	11			10	10		8	10
	5	8	9	10		5	11		3	9			1	8		8	8
	5	6	11	11		3	11		7	10			8	8		8	10
	3	9	11	12		7	9		4	8			9	10		9	11
	7	8	9	11		4	10		6	10			4	9		11	9
	4	7	10	10		6	8		6	12			5	9		8	9
	6	5	8	10		6	10		7	11			8	11		10	11
	6	3	10	10		7	12		7	11			7	10		5	8
	7	5	12	8		7	11		5	10					paired t test p value:	3	10
	7	7	11	8		8	11		7	10			total	16	0.00490009	5	12
	8	7	11	7		8	11		8	11						7	11
	8	4	11	10		5	10		4	8		mean	7.5	9.4375		7	11
	5	8	10	11		7	10		6	10			62.5	78.6458		4	11
	7	9	10	9		8	11		9	6		median	8	10		8	10
	8	8	11	8		8	8		12	8			66.6667	83.3333		9	10
	8	5	8	10		8	7		7	9						5	8
	8	5	7	8		4	10		8	8						8	11
	4	7	10	11		6	11		6	8			pre >50	post >50		8	6
	6	8	11	9		8	6		4	7			9	10	paired t test p value:	5	8
	8	8	6	10		9	8		5	11			8	10	0.422826	7	11
	9	5	8	11		11	11		7	11			11	9		5	8	paired t test p value:
	11	7	11	9		12	9		8	11			7	10				8.8026e-06
	12	6	9	10		7	7		6	9						total	29	8.8026e-06
	7	5	7	8		4	12		7	10			total	4
	4	7	12	11		4	8		7	9					mean #	7.03448	9.44828
	4	5	8	10		7	11		5	10					mean %	58.6207	78.7356
	7	8	11	9		8	8		3	11					median #	7	10
	8	5	8	9		8	7		6	11					median %	58.3333	83.3333
	8	5	7	9		6	11		7	10
	6	10	11	7		5	11		4	9
	5	8	11	11		10	10		6	10
	10	7	10	11		1	11		8	9
	1	6	11	10		4	9		7	10
	4	5	9	8		5	10		5	11
	5	9	10	9		7	9		3	12
	7	6	9	11		8	10		5	11
	8			10		6	10		7	10
mean	6.43	6.42	9.58	9.68		7	11		7	10
mean % corr	53.6	53.49	79.84	80.68		7	11		8	10
median	7	7	10	10		5	10		9	8
med % corr	58.33	58.33	83.33	83.33		3	9		8	8
mean #corr	6.43		9.63			6	10		5	11
mean %corr	53.54		80.27			7	9		7	9
med #corr	7		10			4	10		8	10
med %corr	58.33		83.33			8	11		5	11
total	44	43				6	12		7	9
						9	11		6	11
total	87					8	10		5	10
						7	10		7	8
	v1 vs v2		v1 vs v2			5	10		5	11
paired t test:	0.95932		0.768221			3	8		8	10
						5	8		5	9
						7	7		5	9
						7	10		10	7
						4	11		8	11
						8	9		6	8
						9	8		5	9
						8	10		9	11
						5	8		6	10
						5	11				paired t test p value:
						7	9		total	67	2.38924e-18
						8	10				2.42038e-16
						8	11
						5	9	mean #	6.25373	9.64179
						7	10	mean %	52.1144	80.3483
						6	8	median #	6	10
						5	11	median %	50	83.3333
						7	10
						5	9
						8	9
						5	9
						5	7
						10	11
						8	11
						7	10
						6	8
						5	9
						9	11
						6	10
						total	87	paired t test p value:
								6.82654e-20
								6.82654e-20
						75	58.3333
						66.6667	66.6667
						50	58.3333
						66.6667	91.6667
						41.6667	75
						25	83.3333
						16.6667	91.6667
						50	91.6667
						41.6667	75
						41.6667	91.6667
						25	91.6667
						58.3333	75
						33.3333	83.3333
						50	66.6667
						50	83.3333
						58.3333	100
						58.3333	91.6667
						66.6667	91.6667
						66.6667	91.6667
						41.6667	83.3333
						58.3333	83.3333
						66.6667	91.6667
						66.6667	66.6667
						66.6667	58.3333
						33.3333	83.3333
						50	91.6667
						66.6667	50
						75	66.6667
						91.6667	91.6667
						100	75
						58.3333	58.3333
						33.3333	100
						33.3333	66.6667
						58.3333	91.6667
						66.6667	66.6667
						66.6667	58.3333
						50	91.6667
						41.6667	91.6667
						83.3333	83.3333
						8.33333	91.6667
						33.3333	75
						41.6667	83.3333
						58.3333	75
						66.6667	83.3333
						50	83.3333
						58.3333	91.6667
						58.3333	91.6667
						41.6667	83.3333
						25	75
						50	83.3333
						58.3333	75
						33.3333	83.3333
						66.6667	91.6667
						50	100
						75	91.6667
						66.6667	83.3333
						58.3333	83.3333
						41.6667	83.3333
						25	66.6667
						41.6667	66.6667
						58.3333	58.3333
						58.3333	83.3333
						33.3333	91.6667
						66.6667	75
						75	66.6667
						66.6667	83.3333
						41.6667	66.6667
						41.6667	91.6667
						58.3333	75
						66.6667	83.3333
						66.6667	91.6667
						41.6667	75
						58.3333	83.3333
						50	66.6667
						41.6667	91.6667
						58.3333	83.3333
						41.6667	75
						66.6667	75
						41.6667	75
						41.6667	58.3333
						83.3333	91.6667
						66.6667	91.6667
						58.3333	83.3333
						50	66.6667
						41.6667	75
						75	91.6667
						50	83.3333
								6.82654e-20

## Sheet: Sheet1
		Q#		avg		total #	# <3
		1	I enjoyed the course	4.76		87	0	100
		2	US ed relevant to my level of training	4.8		87	2	97.7011
		3	US ed relevant to the M4 EM rotation	4.87		87	2	97.7011
		4	US knowledge improved	4.84		87	0	100
		5	gained basic physics understanding	4.68		87	1	98.8506
		6	operate machine at basic level	4.62		87	3	96.5517
		7	can image liver, spleen, pelvis, ….	4.61		87	2	97.7011
		8	increased anatomy of abdomen knowledge	4.59		87	2	97.7011
		9	would like more us	4.82		87	2	97.7011
		10	should be integrated into all 4 years	4.72		86	5	94.186
		11	us applicable to career	4.8		87	3	96.5517
		8	increased anatomy of abdomen knowledge	4.59
		7	can image liver, spleen, pelvis, ….	4.61
		6	operate machine at basic level	4.62
		5	gained basic physics understanding	4.68
		10	should be integrated into all 4 years	4.72
		1	I enjoyed the course	4.76
		2	US ed relevant to my level of training	4.8
		11	us applicable to career	4.8
		9	would like more us	4.82
		4	US knowledge improved	4.84
		3	US ed relevant to the M4 EM rotation	4.87
